# Supplementary material for: Zinc Oxide Administration Relieves the Diarrhea of ETEC K88-Infected Piglets by Reducing Ileal Apoptosis and Maintaining Gut Microbial Balance
Source: Vet Sci. 2025 Feb 2;12(2):115. doi: 10.3390/vetsci12020115 (PMC11861302; doi:10.3390/vetsci12020115)
Supplement: Supplementary file 1 [file vetsci-12-00115-s001.zip]

Archive with 1 entries (1 files):
- vetsci-3403033-supplementary.pdf
